# Supplementary material for: Carotenoids from Different Pumpkin Varieties Exert a Cytotoxic Effect on Human Neuroblastoma SH-SY5Y Cells
Source: Nutrients. 2024 Sep 9;16(17):3043. doi: 10.3390/nu16173043 (PMC11397300; doi:10.3390/nu16173043)
Supplement: Supplementary file 1 [file nutrients-16-03043-s001.zip]

Archive with 1 entries (1 files):
- nutrients-3156221-supplementary.pdf
